# Supplementary material for: Brassica oleracea L. var. botrytis Leaf Extract Alleviates Gentamicin-Induced Hepatorenal Injury in Rats—Possible Modulation of IL-1β and NF-κB Activity Assisted with Computational Approach
Source: Life (Basel). 2022 Sep 2;12(9):1370. doi: 10.3390/life12091370 (PMC9504091; doi:10.3390/life12091370)
Supplement: Supplementary file 1 [file life-12-01370-s001.zip]

Archive with 1 entries (1 files):
- Supplementary‎-S.pdf
